# Supplementary material for: Low-Salt Diet Reduces Anti-CTLA4 Mediated Systemic Immune-Related Adverse Events while Retaining Therapeutic Efficacy against Breast Cancer
Source: Biology (Basel). 2022 May 25;11(6):810. doi: 10.3390/biology11060810 (PMC9219826; doi:10.3390/biology11060810)
Supplement: Supplementary file 1 [file biology-11-00810-s001.zip]

Archive with 1 entries (1 files):
- biology-1643122 - Supplementary.pdf
